# Supplementary material for: Molecular Identification and Pathogenicity of Fusarium Species Associated with Wood Canker, Root and Basal Rot in Turkish Grapevine Nurseries
Source: J Fungi (Basel). 2024 Jun 24;10(7):444. doi: 10.3390/jof10070444 (PMC11278196; doi:10.3390/jof10070444)
Supplement: Supplementary file 1 [file jof-10-00444-s001.zip]

Archive with 1 entries (1 files):
- jof-3038454-supplementary.pdf
